# Supplementary material for: Ranolazine Attenuates Brain Inflammation in a Rat Model of Type 2 Diabetes
Source: Int J Mol Sci. 2022 Dec 18;23(24):16160. doi: 10.3390/ijms232416160 (PMC9782607; doi:10.3390/ijms232416160)
Supplement: Supplementary file 1 [file ijms-23-16160-s001.zip]

Archive with 1 entries (1 files):
- ijms-2031357-supplementary.pdf
